# Supplementary material for: Functional Analysis of Autophagy-Related Gene ATG12 in Potato Dry Rot Fungus Fusarium oxysporum
Source: Int J Mol Sci. 2021 May 6;22(9):4932. doi: 10.3390/ijms22094932 (PMC8125257; doi:10.3390/ijms22094932)
Supplement: Supplementary file 1 [file ijms-22-04932-s001.zip]

Archive with 1 entries (1 files):
- ijms-1164017-supplementary.pdf
